# Supplementary material for: Complex regulation of Cav2.2 N-type Ca2+ channels by Ca2+ and G-proteins
Source: PLoS One. 2025 Feb 7;20(2):e0314839. doi: 10.1371/journal.pone.0314839 (PMC11805433; doi:10.1371/journal.pone.0314839)
Supplement: S1 File — Datasets for analysis presented in Figs 1–7 of the article. (XLSX) [file pone.0314839.s001.xlsx]

## Sheet: Figure 1 (Done)
Fig 1B	Voltage (mV)	P1	P2
	-40	-0.0102102	-0.0136628
	-30	-0.0054	-0.0585478
	-20	-0.0793521	-0.224213
	-10	-0.313844	-0.684241
	0	-0.414703	-1
	10	-0.260708	-0.74693
	20	-0.10816	-0.412517
	30	-0.0592259	-0.177901
	40	-0.0325109	-0.0835812
	50	-0.00797	-0.0123919
	60	0.0555063	0.0855678
						Cell 1		Cell 2		Cell 3		Cell 4		Cell 5		Cell 6		Cell 7
Fig 1C	P1 Imax	P2 Imax		Fig 1C Cells	Voltage (mV)	P1	P2	P1	P2	P1	P2	P1	P2	P1	P2	P1	P2	P1	P2	(nA)
Imax @ 0 mV	-0.105315	-0.253953		p1 p2 faciltail	-40	-0.00259292	-0.00346972	-0.00072556	-0.0151915	0.00186424	-0.0257889	-0.0080687	0.0053688	-0.00916447	-0.0326743	0.00235677	-0.0062093	-0.0156158	-0.0511483
	-0.0591378	-0.175468		no GDPbs	-30	-0.00137016	-0.0148684	0.00212218	-0.0170715	-0.0226485	-0.0523295	-0.0059875	-0.0091125	-0.0620338	-0.157882	-0.00329927	-0.015558	-0.0830603	-0.205453
	-0.330167	-0.864575		Ba	-20	-0.0201517	-0.0569395	-0.0111169	-0.0434446	-0.11155	-0.228394	-0.032731	-0.040856	-0.572407	-1.12502	-0.0214092	-0.0438377	-0.725324	-1.73188
	-0.62833	-0.83739			-10	-0.0797015	-0.173765	-0.0365598	-0.113804	-0.302777	-0.637747	-0.18516	-0.3236	-2.11677	-2.9065	-0.0493639	-0.1258	-2.49753	-3.79674
	-1.93542	-2.35322			0	-0.105315	-0.253953	-0.0591378	-0.175468	-0.330167	-0.864575	-0.62833	-0.83739	-1.93542	-2.35322	-0.0493516	-0.119108	-2.09743	-2.8491
	-0.0493516	-0.119108			10	-0.0662076	-0.189685	-0.0301092	-0.128901	-0.188613	-0.651329	-0.58463	-0.70338	-1.17808	-1.42047	-0.0347995	-0.0744425	-1.1765	-1.64535
	-2.09743	-2.8491			20	-0.0274675	-0.10476	-0.0125354	-0.0705953	-0.103798	-0.382846	-0.36742	-0.40617	-0.574939	-0.714491	-0.0216972	-0.0346956	-0.525259	-0.790888
					30	-0.0150406	-0.0451785	-0.010354	-0.0252574	-0.0605876	-0.177294	-0.18108	-0.20514	-0.223357	-0.28503	-0.0217023	-0.030718	-0.200851	-0.307813
					40	-0.00825623	-0.0212257	-0.00261108	-0.00909226	-0.0393674	-0.0826535	-0.079144	-0.085706	-0.0677604	-0.0748325	-0.020722	-0.0202264	-0.0526027	-0.0772745
					50	-0.00202409	-0.00314696	0.00125805	0.00205286	-0.0076705	-0.00692098	-0.017725	-0.01085	0.0305638	0.0453118	-0.0281113	-0.0366735	0.0370769	0.0598237
					60	0.014096	0.0217302	0.0105159	0.0118705	0.0703827	0.0891816	0.020937	0.022188	0.110217	0.13917	-0.00585041	-0.0020189	0.138233	0.178854
Fig 1E	Voltage (mV)	P1	P2
	-40	-0.00522	-0.0198847
	-30	-0.0316928	-0.0607055
	-20	-0.203119	-0.397227
	-10	-0.648324	-1
	0	-0.664659	-0.846708
	10	-0.404284	-0.486656
	20	-0.207206	-0.231798
	30	-0.0595605	-0.0587446
	40	0.0202616	0.0336485
	50	0.0682874	0.0787015
	60	0.103906	0.122431
						Cell 1		Cell 2		Cell 3		Cell 4		Cell 5		Cell 6		Cell 7
Fig 1F	P1 Imax	P2 Imax		Fig 1F Cells	Voltage (mV)	P1	P2	P1	P2	P1	P2	P1	P2	P1	P2	P1	P2	P1	P2	(nA)
Imax @ 0 mV	-0.613868	-0.782005		p1 p2 faciltail	-40	-0.00482529	-0.0183652	0.00306801	0.00130298	-0.00428841	-0.0127051	-0.00235	-0.0036	-0.00258072	-0.00255618	-0.00510383	-0.00138078	-0.00124265	-0.00126428
	-0.408633	-0.576299		with GDPbs	-30	-0.0292709	-0.0560666	-0.00543428	-0.0116695	-0.0406042	-0.0728778	-0.0078125	-0.017188	2.95829e-05	-0.00139371	-0.00369898	-0.00792053	-0.00397935	-0.000442187
	-0.710718	-0.783391		Ba	-20	-0.187597	-0.366872	-0.0329674	-0.0711233	-0.331064	-0.511494	-0.053237	-0.095113	-0.010514	-0.0114562	-0.0102277	-0.0171354	-0.00722839	-0.0116027
	-1.7048	-1.8766			-10	-0.598781	-0.923583	-0.174386	-0.319924	-0.897685	-1.03618	-0.44803	-0.57803	-0.0380218	-0.0502341	-0.0629017	-0.0829307	-0.0468239	-0.0625787
	-0.124233	-0.140802			0	-0.613868	-0.782005	-0.408633	-0.576299	-0.710718	-0.783391	-1.7048	-1.8766	-0.124233	-0.140802	-0.222855	-0.246429	-0.147674	-0.182903
	-0.222855	-0.246429			10	-0.37339	-0.449467	-0.372027	-0.456152	-0.417624	-0.478527	-1.6797	-1.7115	-0.12426	-0.128599	-0.273726	-0.278112	-0.189101	-0.219605
	-0.147674	-0.182903			20	-0.191372	-0.214085	-0.225054	-0.269075	-0.191888	-0.238087	-0.99938	-1.0106	-0.08382	-0.0809472	-0.193512	-0.193268	-0.133969	-0.144172
					30	-0.0550091	-0.0542555	-0.109495	-0.121578	-0.0837018	-0.107132	-0.50235	-0.4986	-0.0393083	-0.0357445	-0.102538	-0.100387	-0.0667086	-0.0687382
					40	0.0187133	0.0310772	-0.0421502	-0.0452999	-0.0166136	-0.0235252	-0.19856	-0.19731	-0.0124279	-0.0160395	-0.0479212	-0.042806	-0.0335115	-0.0292341
					50	0.0630691	0.0726874	-0.00616185	-0.0059862	0.0153529	0.0155783	-0.05545	-0.0567	-0.00468539	-0.00520199	-0.0189673	-0.0175523	-0.0125576	-0.000199295
					60	0.0959654	0.113075	0.0175424	0.019853	0.0554886	0.0601374	0.0488	0.038175	0.00159942	0.0020314	-0.00230658	-0.00703579	0.00018684	0.00141998
Fig 1G	Control	+GDPβS
	1.41137	0.273898
	1.9671	0.410309
	1.6186	0.102253
	0.332723	0.100774
	0.21587	0.13337
	1.41346	0.105782
	0.358377	0.238559

## Sheet: Figure 2 (Done)
Fig 2B	Voltage (mV)	P1	P2
	-40	-0.00226	-0.0121128
	-30	-0.0121996	-0.0442897
	-20	-0.0805765	-0.161227
	-10	-0.327341	-0.536504
	0	-0.742668	-1
	10	-0.673172	-0.853272
	20	-0.456344	-0.535221
	30	-0.24445	-0.293343
	40	-0.129797	-0.129985
	50	-0.0323993	6.45e-05
	60	-0.0243697	-0.0107737
Fig 2C	P1 Imax	P2 Imax				Cell 1		Cell 2		Cell 3		Cell 4		Cell 5		Cell 6		Cell 7
Imax @ 0 mV	-0.50085	-0.74179		Fig 2C Cells	Voltage (mV)	P1	P2	P1	P2	P1	P2	P1	P2	P1	P2	P1	P2	P1	P2	(nA)
	-0.257688	-0.346443		p1 p2 faciltail	-40	-0.0067312	-0.014231	-0.00306084	0.0030793	-0.000919795	-0.00493879	-0.00565357	-0.0246949	0.0035239	-0.0024559	0.00155266	-0.00344477	-0.00216662	-0.00642174
	-0.302811	-0.407734		no GDPbs	-30	-0.0098375	-0.01515	-0.00246942	-0.0104988	-0.00497421	-0.0180584	-0.00975014	-0.0304109	-0.00569407	-0.0180217	-0.00620415	-0.0097198	-0.000157376	-0.00571365
	-0.847596	-1.05555		Ca	-20	-0.015306	-0.021556	-0.0239945	-0.0394949	-0.0328538	-0.0657377	-0.0498794	-0.105764	-0.0437023	-0.079851	-0.0482923	-0.0916911	-0.00279157	-0.0151926
	-0.941008	-1.20015			-10	-0.084713	-0.1419	-0.109821	-0.169231	-0.133468	-0.218751	-0.319122	-0.4906	-0.347388	-0.617934	-0.391262	-0.706072	-0.0509118	-0.0843307
	-0.844188	-1.07721			0	-0.50085	-0.74179	-0.257688	-0.346443	-0.302811	-0.407734	-0.847596	-1.05555	-0.941008	-1.20015	-0.844188	-1.07721	-0.237436	-0.344532
	-0.237436	-0.344532			10	-0.78717	-0.86811	-0.242541	-0.297569	-0.274475	-0.347908	-0.859506	-0.968011	-0.802188	-0.939026	-0.694056	-0.825618	-0.379932	-0.475641
					20	-0.6052	-0.65207	-0.148241	-0.168648	-0.186067	-0.218228	-0.593475	-0.652609	-0.51556	-0.586124	-0.461869	-0.544069	-0.288426	-0.332602
					30	-0.38674	-0.4008	-0.072581	-0.0855309	-0.0996706	-0.119606	-0.340438	-0.370489	-0.278811	-0.308339	-0.257289	-0.282883	-0.157715	-0.180502
					40	-0.21152	-0.21434	-0.0268904	-0.0260011	-0.0529227	-0.0529994	-0.172844	-0.18712	-0.125091	-0.132747	-0.116185	-0.126345	-0.0763625	-0.0810764
					50	-0.10637	-0.11044	-0.00035802	-0.0054263	-0.0132103	2.62965e-05	-0.0644562	-0.0635939	-0.0335048	-0.0337992	-0.033171	-0.0307908	-0.026546	-0.0235438
					60	-0.036344	-0.037281	0.00168541	0.00989003	-0.00993635	-0.0043928	-0.00546002	-0.012099	0.0223868	0.0260849	0.0263116	0.0233866	-0.001305	-0.00141911
Fig 2E	Voltage (mV)	P1	P2
	-40	0.00725	-0.00206
	-30	-0.00531	-0.0044
	-20	-0.0310354	-0.0420244
	-10	-0.196803	-0.297524
	0	-0.811412	-1
	10	-0.874184	-0.976785
	20	-0.599609	-0.645681
	30	-0.341799	-0.356328
	40	-0.170327	-0.171334
	50	-0.0617666	-0.0618877
	60	-0.00781	-0.00338
Fig 2F	P1 Imax	P2 Imax				Cell 1		Cell 2		Cell 3		Cell 4		Cell 5		Cell 6		Cell 7		Cell 8		Cell 9		Cell 10		Cell 11
Imax @ 0 mV	-0.891399	-1.03395		Fig 2F Cells	Voltage (mV)	P1	P2	P1	P2	P1	P2	P1	P2	P1	P2	P1	P2	P1	P2	P1	P2	P1	P2	P1	P2	P1	P2
	-1.02445	-1.25452		p1 p2 faciltail	-40	-0.00941667	-0.014625	0.0008625	-0.00455417	-0.0028625	-0.0003625	0.0032875	-0.0019125	0.001425	-0.0026375	-0.0044125	0.0018375	0.00343653	-0.000974679	-1.36428e-05	-0.00485414	-0.00126494	-0.0046858	-0.010475	-0.002975	0.000175	-0.002325
	-0.55829	-0.73736		With GDPbs	-30	-0.0206771	-0.0529167	-0.00333125	-0.0140604	-0.023825	-0.013825	0.0012125	-0.0073375	-0.0015	-0.0049375	-0.0113	-0.015675	-0.00251742	-0.00208637	-0.00458172	-0.00726635	0.00220569	-0.00271368	-0.0043125	0.010687	0.0043438	0.0034063
	-0.67706	-1.0121		Ca	-20	-0.0995792	-0.16984	-0.0414625	-0.0712646	-0.022156	-0.0087188	-0.0043125	-0.0086875	-0.0024875	-0.0028	-0.041037	-0.064788	-0.0147072	-0.0199147	-0.0179425	-0.0264831	-0.0134452	-0.0214678	-0.028638	-0.035513	-0.0055937	-0.0071562
	-0.1971	-0.26585			-10	-0.472506	-0.666048	-0.331435	-0.488456	-0.070931	-0.11249	-0.07845	-0.11345	-0.032169	-0.059044	-0.34542	-0.48667	-0.093262	-0.140992	-0.12112	-0.173137	-0.112116	-0.149838	-0.31881	-0.45444	-0.031337	-0.053212
	-2.0322	-2.4291			0	-0.891399	-1.03395	-1.02445	-1.25452	-0.55829	-0.73736	-0.67706	-1.0121	-0.1971	-0.26585	-2.0322	-2.4291	-0.384515	-0.473884	-0.593922	-0.742318	-0.742409	-0.822945	-3.1016	-3.5366	-0.25128	-0.30971
	-0.384515	-0.473884			10	-0.772834	-0.833511	-0.948063	-1.05091	-0.61954	-0.70704	-1.5929	-1.7429	-0.37209	-0.42053	-2.562	-2.7232	-0.414262	-0.462883	-1.01288	-1.06913	-1.10456	-1.10517	-3.0721	-3.1421	-0.79769	-0.87426
	-0.593922	-0.742318			20	-0.495339	-0.524323	-0.586875	-0.639333	-0.46958	-0.50114	-1.246	-1.3091	-0.30146	-0.3249	-1.8519	-1.9107	-0.284145	-0.305978	-0.789275	-0.797857	-0.820286	-0.793953	-2.1885	-2.236	-0.79467	-0.82748
	-0.742409	-0.822945			30	-0.25182	-0.265596	-0.30281	-0.319363	-0.30539	-0.32132	-0.7906	-0.81373	-0.177	-0.19044	-1.0923	-1.1066	-0.161973	-0.168858	-0.480191	-0.479157	-0.503709	-0.473516	-1.4065	-1.4102	-0.52012	-0.53137
	-3.1016	-3.5366			40	-0.100488	-0.107493	-0.125962	-0.128108	-0.17482	-0.18326	-0.44494	-0.44869	-0.087681	-0.088306	-0.55792	-0.54542	-0.0807153	-0.0811926	-0.248347	-0.249232	-0.26741	-0.244332	-0.79219	-0.78531	-0.28281	-0.27531
	-0.25128	-0.30971			50	-0.0500219	-0.0546052	-0.0240438	-0.0197521	-0.080756	-0.081694	-0.20653	-0.20465	-0.036344	-0.033531	-0.22386	-0.21574	-0.0292702	-0.0293276	-0.108393	-0.107678	-0.114559	-0.109311	-0.36481	-0.34481	-0.13172	-0.13141
					60	0.0417958	0.038775	0.0398187	-0.0197521	-0.02845	-0.022825	-0.053025	-0.054275	0.0013125	0.0019375	-0.019675	-0.017175	-0.00370335	-0.00160059	-0.034315	-0.0332325	-0.0115073	-0.00306481	-0.1003	-0.10342	-0.040512	-0.041762
Fig 2G	Control	+GDPβS
	0.481062	0.159918
	0.344428	0.224579
	0.346497	0.320747
	0.245346	0.494845
	0.275388	0.348808
	0.276031	0.195306
	0.451052	0.23242
		0.249858
		0.108479
		0.14025
		0.232529

## Sheet: Figure 3 (Done)
Fig 3B	Voltage (mV)	P1										P2
	-10	0.975	1.16	1.07	0.935	0.802	0.822	0.831897	0.898882	0.884982	0.925863	0.979	0.859	0.975	0.863	0.769	0.629	0.913609	1.03539	0.959205	1.01001
	0	0.972	1.11	1.1	0.987	0.818	0.838	0.807919	1.00812	0.919418	0.95799	1.2	0.894	1.14	0.901	0.943	0.705	1.06309	1.18127	1.01971	1.10302
	10	0.994	1.18	1.08	0.958	0.855	0.771	0.887223	0.989783	0.910491	0.975733	1.16	1.06	1.33	0.996	0.996	0.906	1.26181	1.24196	1.25529	1.20593
	20	1.07	1.26	1.02	0.989	0.889	0.871	0.934886	0.977988	0.913902	0.956555	1.43	1.12	1.44	1.15	1.14	1.03	1.41226	1.58241	1.34558	1.27225
	30	0.895	1.03	1.04	1.03	1.03	0.924	0.910679	0.947711	0.970311	0.99186	1.44	1.16	1.53	1.23	1.35	1.11	1.51864	1.59565	1.42582	1.31877
	40	1.22	1.04	1.03	1.04	0.945	0.87	0.925536	0.951899	0.969035	0.990155	1.39	1.22	1.67	1.25	1.3	1.17	1.58826	1.78135	1.53179	1.34944
	50	0.942	1.04	1.11	1.05	1.13	0.958	0.949602	1.01675	0.983075	0.979025	1.36	1.21	1.66	1.22	1.29	1.24	1.64301	1.65464	1.58281	1.39843
	60	1.03	1.06	1.05	0.98	0.941	0.889	0.959411	1.02809	0.987102	1.00028	1.49	1.2	1.72	1.26	1.3	1.26	1.69869	1.79542	1.62159	1.38908
	70	0.97	1.05	1.04	1.08	0.991	0.987	0.992087	1.01546	0.982589	1.0035	1.27	1.21	1.71	1.37	1.34	1.3	1.73337	1.77108	1.62031	1.3826
	80	1	1	1	1	1	1	1	1	1	1	1.41	1.19	1.74	1.3	1.27	1.33	1.73483	1.76101	1.67769	1.40195
Fig 3C	Voltage (mV)	P1						P2
	-10	1.01	1.08	1.01	1.03	0.968	1.08	1	0.87	0.809	0.902	0.957	0.761
	0	1.03	1.11	1.03	0.999	1	1.04	1.09	1	0.911	0.964	0.965	0.853
	10	1	1.07	1	0.973	1.04	1.02	1.11	1.08	0.958	0.954	0.92	0.945
	20	1.08	1.01	1.03	1.05	1.04	1.02	1.25	1.09	1.05	0.994	1	0.978
	30	1.09	1	1.09	1.04	0.995	1.03	1.28	1.08	1.17	0.926	1.06	0.94
	40	1.07	1.02	1.02	1.09	0.973	1.04	1.23	1.09	1.15	1.02	1.07	1.02
	50	1.11	0.99	0.991	1.15	1.07	0.988	1.27	1.09	1.18	1.08	1.21	1.02
	60	1.03	1.01	0.949	1.03	1.12	1.07	1.24	1.08	1.18	1.16	1.13	1.1
	70	1	0.97	0.984	1.08	0.97	1.01	1.14	1.09	1.13	1.12	1.11	1.07
	80	1	1	1	1	1	1	1.19	1.11	1.19	1.08	1.17	1.04
Fig 3D	Voltage (mV)	P1										P2
	-10	1.03	0.939	1.24	0.96	0.916	0.71	0.577506	0.855722	0.775178	0.773807	0.997	0.879	1.04	1	0.86	0.631	0.611327	0.932354	0.799782	0.764617
	0	1.02	0.953	1.13	1.05	0.953	0.759	0.596062	0.933224	0.811804	0.785454	1.1	0.979	1.03	1.08	0.923	0.7	0.747631	1.0704	0.960296	0.888562
	10	1.03	0.976	1.12	1.01	0.962	0.751	0.668357	0.95425	0.823347	0.829138	1.23	1.05	1.13	1.27	1.04	0.874	0.852315	1.12217	1.03011	0.987499
	20	1.05	0.967	1.14	1.07	0.966	0.766	0.658562	0.873811	0.864148	0.866914	1.29	1.12	1.27	1.49	1.13	0.985	1.04902	1.18368	1.14214	1.15584
	30	1.01	0.985	1.06	1.14	0.998	0.784	0.719704	0.947119	0.883697	0.898566	1.44	1.19	1.35	1.72	1.25	1.09	1.16117	1.26018	1.23421	1.27233
	40	1.06	0.974	1.04	1.12	0.977	0.812	0.751192	1.01051	0.896367	0.907933	1.61	1.22	1.44	1.75	1.33	1.19	1.47306	1.31289	1.30083	1.33505
	50	1.01	0.973	0.995	1.05	1.06	0.827	0.849387	1.00801	0.904322	0.947901	1.64	1.26	1.46	1.76	1.51	1.25	1.68436	1.34098	1.33706	1.41962
	60	1.03	0.984	1.05	1.05	0.963	0.916	0.925136	1.02819	0.970474	0.9796	1.61	1.27	1.45	1.72	1.41	1.4	1.81951	1.23769	1.38811	1.44247
	70	1.04	0.975	1.05	0.995	0.985	0.953	0.960456	0.953731	0.959303	0.988658	1.62	1.28	1.54	1.72	1.43	1.42	1.9053	1.31825	1.4173	1.46979
	80	1	1	1	1	1	1	1	1	1	1	1.63	1.29	1.51	1.72	1.53	1.52	1.95612	1.4308	1.48994	1.51117
Fig 3E	Voltage (mV)	P1							P2
	-10	0.794	0.994	0.77	0.977	1.17	1.05	0.852	0.73	1.04	0.699	0.938	1.13	0.996	0.796
	0	0.776	1.03	0.776	1.01	1.07	1.04	0.889	0.866	1.2	0.984	1.16	1.2	1	1.04
	10	0.757	1.08	0.85	0.986	1.14	1.03	0.916	0.929	1.39	1.08	1.29	1.29	1.04	1.18
	20	0.817	1.07	0.877	1.01	1.09	1	0.956	1.04	1.5	1.13	1.32	1.43	1.13	1.24
	30	0.824	1.06	0.909	1.02	1.08	0.99	0.966	1.03	1.57	1.14	1.38	1.52	1.12	1.19
	40	0.802	1.07	0.957	1.02	1.07	0.985	1	1.07	1.53	1.2	1.41	1.54	1.2	1.29
	50	0.808	1.05	0.956	1.03	1.03	1.02	1	1.12	1.54	1.22	1.39	1.57	1.19	1.29
	60	0.891	1.02	0.975	1.02	1.1	0.961	1.02	1.23	1.58	1.26	1.38	1.66	1.22	1.29
	70	0.959	1	0.994	0.985	1.11	0.96	1.01	1.2	1.6	1.27	1.39	1.56	1.22	1.28
	80	1	1	1	1	1	1	1	1.39	1.58	1.28	1.39	1.57	1.22	1.3
Fig 3F	IBa Control	IBa GDPβS	ICa Control	ICa GDPβS
	0.41	0.19	0.628	0.39
	0.19	0.11	0.287	0.58
	0.73	0.19	0.514	0.28
	0.3	0.08	0.722	0.39
	0.27	0.17	0.527	0.57
	0.33	0.04	0.522	0.22
	0.734834		0.956115	0.3
	0.761011		0.430796
	0.677685		0.489936
	0.401953		0.51117

## Sheet: Figure 4 (Done)
Fig 4B	Vm (mV)	P1	P2
	-60	0.00426913	-0.000218787
	-50	-0.00302482	0.00661883
	-40	0.00531092	-0.0181492
	-30	0.000925707	-0.00538294
	-20	-0.0216346	-0.0381657
	-10	-0.148366	-0.256371
	0	-0.623559	-0.895412
	10	-0.806152	-1
	20	-0.546169	-0.671419
	30	-0.302341	-0.34258
	40	-0.132039	-0.158416
	50	-0.0415092	-0.0614643
	60	-0.0058102	0.00888685
						Cell 1		Cell 2		Cell 3		Cell 4		Cell 5		Cell 6
Fig 4C	P1	P2		Fig 4C Cells	Voltage (mV)	P1	P2	P1	P2	P1	P2	P1	P2	P1	P2	P1	P2	(nA)
Imax @ ~0 to 10 mV	-0.23148	-0.321778		p1 p2 faciltail	-40	-0.00369981	8.06443e-05	0.000335141	-0.000822716	-0.00143438	-0.00706719	0.00123824	-0.00423147	-0.00113533	-0.00275882	-0.0100307	0.000339277
	-0.051887	-0.0812085		GRK	-30	-0.00281544	-0.00342731	-0.000156813	-0.00234359	-0.00254375	-0.00359063	0.000215828	-0.00125503	-0.00350439	-0.00066847	0.000814516	-0.0115914
	-0.330441	-0.368113		Ca	-20	-0.0126721	-0.0206907	-1.51359e-05	0.000317627	-0.00700625	-0.0149828	-0.0050441	-0.0088983	-0.00778697	-0.00588541	-0.0219663	-0.0216972
	-0.187954	-0.233149			-10	-0.0751284	-0.125116	-0.00849923	-0.0177877	-0.071275	-0.0928688	-0.0345913	-0.0597726	-0.0430451	-0.0568132	-0.0834802	-0.114812
	-0.14652	-0.162923			0	-0.209708	-0.321778	-0.0339955	-0.060866	-0.287333	-0.353278	-0.145382	-0.208765	-0.137271	-0.16093	-0.232524	-0.289614
	-0.232524	-0.289614			10	-0.23148	-0.30486	-0.051887	-0.0812085	-0.330441	-0.368113	-0.187954	-0.233149	-0.14652	-0.162923	-0.229269	-0.258297
					20	-0.157551	-0.194575	-0.0376449	-0.0572862	-0.221214	-0.241355	-0.127339	-0.156541	-0.100132	-0.103521	-0.154012	-0.176948
					30	-0.0886682	-0.0994053	-0.0208932	-0.0302692	-0.124752	-0.134642	-0.0704904	-0.0798723	-0.0524326	-0.0543982	-0.0870655	-0.0963778
					40			-0.0118837	-0.0117049	-0.060975	-0.0578031	-0.0307847	-0.0369345	-0.024979	-0.0235716	-0.0418316	-0.0602468
					50			-0.00258824	-0.0036633	-0.0220734	-0.0153469	-0.00967783	-0.0143303	-0.00965334	-0.0107697	-0.034318	-0.0356103
					60			-0.00128495	0.00122318	0.000101563	0.00426563	-0.00135464	0.00207196	-0.0018623	0.00175641	-0.0213178	-0.0103602
Fig 4E	Vm (mV)	P1	P2
	-60	-0.016147	0.00234849
	-50	-0.00784466	-0.00161626
	-40	-0.008943	0.00228598
	-30	-0.0164349	-0.00804111
	-20	-0.0534482	-0.0996031
	-10	-0.405485	-0.568751
	0	-0.792521	-1
	10	-0.659952	-0.759383
	20	-0.39021	-0.440328
	30	-0.219284	-0.214195
	40	-0.0834561	-0.0702515
	50	-0.012209	-0.00812371
	60	0.0119791	0.0332539
						Cell 1		Cell 2		Cell 3		Cell 4		Cell 5		Cell 6		Cell7
Fig 4F	P1	P2		Fig 4F Cells	Voltage (mV)	P1	P2	P1	P2	P1	P2	P1	P2	P1	P2	P1	P2	P1	P2	(nA)
Imax @ ~0 mV	-0.220732	-0.246562		p1 p2 faciltail	-40	-0.00379402	-0.00491644	0.000349702	-0.0081875	-0.00258296	-0.00284219	-0.00312126	-0.00165329	0.00210263	-0.00335377	-0.00250375	0.00064	0.000728977	-0.000107738
	-0.777158	-0.826234		GRK	-30	-0.00530545	-0.00719779	-0.0064689	-0.0158313	0.00145966	0.000988542	-0.00487097	-0.00636116	-0.00564428	-0.00902123	-0.00460125	-0.00225125	-0.0114639	-0.0176202
	-0.245433	-0.319308		Ba	-20	-0.0266601	-0.0389597	-0.0721253	-0.0921312	-0.0124185	-0.0279156	-0.0165749	-0.0261509	-0.0537544	-0.0698234	-0.0149637	-0.0278856	-0.079106	-0.14146
	-0.144589	-0.187505			-10	-0.133376	-0.166374	-0.577518	-0.769294	-0.100006	-0.145199	-0.0733227	-0.1012	-0.27194	-0.37712	-0.113522	-0.159232	-0.453239	-0.58263
	-0.407418	-0.484426			0	-0.220732	-0.246562	-0.777158	-0.826234	-0.245433	-0.319308	-0.144589	-0.187505	-0.407418	-0.484426	-0.22188	-0.279967	-0.455855	-0.511707
	-0.22188	-0.279967			10	-0.168462	-0.177905	-0.541687	-0.567678	-0.227411	-0.282596	-0.128059	-0.151014	-0.292618	-0.328682	-0.184765	-0.212603	-0.319598	-0.347339
	-0.455855	-0.58263			20	-0.0906718	-0.0924263	-0.319661	-0.326591	-0.135692	-0.161195	-0.0646519	-0.0761895	-0.155642	-0.171883	-0.109246	-0.123278	-0.187802	-0.202393
					30	-0.0397407	-0.0359093	-0.159023	-0.155331	-0.0718108	-0.0797221	-0.0261082	-0.030359	-0.0765734	-0.0764142	-0.0613925	-0.0599675	-0.0926614	-0.0986604
					40	-0.00719607	-0.00679394	-0.0534353	-0.0521094	-0.0268997	-0.0279698	-0.000140925	0.00589137	-0.020852	-0.0190389	-0.023365	-0.0196681	-0.0315991	-0.0330051
					50	0.0105149	0.0111119	-0.00145685	0.00290625	-0.00374375	-0.00356146	0.0183797	0.0220795	0.00537336	0.00981685	-0.00341813	-0.00227437	-0.000494886	0.00248333
					60	0.0188929	0.0164512	0.0353091	0.0377094	0.00985824	0.0118469	0.0286952	0.0350381	0.0322128	0.0347334	0.00335375	0.00931	0.0176111	0.0189548
Fig 4G	ICa FF		IBa FF
	Control	+GRK	Control	+GRK
	0.481062	0.53441	1.41137	0.117018
	0.344428	0.229508	1.9671	0.0631489
	0.346497	0.435972	1.6186	0.300999
	0.245346	0.172352	0.332723	0.296806
	0.275388	0.24552	0.21587	0.189015
	0.276031		1.41346	0.261797
	0.451052		0.358377	0.12252

## Sheet: Figure 5 (Done)
Fig 5B	Voltage (mV)	P1											P2
	-10	0.898	0.972	1.19	0.883	0.997019	0.771856	0.884874	0.904081	0.823031	0.861988	0.885759	0.856	0.953	1.1	0.84	1.07441	0.812857	0.988412	0.96891	0.845433	0.840457	0.956508
	0	0.902	0.98	1.22	0.888	1.04785	0.803772	1.00112	0.911409	0.858383	0.961891	0.912797	0.932	1.06	1.2	0.89	0.976553	0.937561	1.03833	1.05182	0.852175	1.03538	0.983395
	10	0.9	0.969	1.04	0.9	1.02491	0.843005	0.987725	0.961218	0.885454	0.857691	0.978949	1.03	1.13	1.14	0.926	1.06289	1.03632	0.991475	1.06648	0.967774	1.07815	1.26269
	20	0.941	0.965	1.14	0.947	1.02198	0.862979	0.861345	0.965696	0.94453	0.940407	0.974387	1.08	1.16	1.07	0.961	1.08719	1.13681	1.1362	1.08659	0.94534	1.27694	0.9567
	30	0.952	1.07	1.08	0.903	1.06439	0.90111	0.817138	0.980478	0.908773	0.985069	1.01936	1.13	1.28	1.28	1.05	1.24104	1.20318	1.13669	1.1184	1.06882	1.14327	1.07287
	40	0.931	1.02	1.04	0.897	1.10878	0.918449	0.961786	0.994555	0.939699	1.00349	0.999254	1.16	1.24	1.31	1.04	1.17507	1.27066	1.4267	1.16743	1.12161	1.26233	1.18812
	50	0.953	0.999	1.26	0.937	0.946599	0.94627	0.912555	1.0043	0.900412	0.962377	0.881295	1.19	1.27	1.2	1.09	1.17089	1.32244	1.41467	1.19092	1.15898	1.54558	1.10478
	60	0.966	0.997	1.04	0.937	1.04324	0.960084	0.906348	1.01018	0.931078	0.944348	0.956855	1.21	1.24	1.29	1.11	1.19408	1.33585	1.23167	1.15488	1.12298	1.53457	1.08576
	70	0.981	1.02	1.11	0.978	0.994296	0.981665	1.02357	1.00333	0.931823	1.06988	0.884056	1.25	1.29	1.23	1.14	1.15195	1.38221	1.23093	1.14454	1.10915	1.24494	1.04099
	80	1	1	1	1	1	1	1	1	1	1	1	1.26	1.29	1.09	1.18	1.26299	1.40112	1.29216	1.13633	1.13711	1.41096	1.03627
Fig 5C	Voltage (mV)	P1													P2
	-10	0.883	0.782	0.78	0.89	0.996	0.663	0.898	0.828	0.881552	0.642034	0.741709	0.945273	0.884388	0.929	0.765	0.75	0.821	0.894	0.71	0.873	0.815	0.888821	0.73221	0.676607	0.955051	0.875238
	0	0.933	0.824	0.771	0.889	0.976	0.757	0.895	0.828	0.911108	0.726906	0.742878	0.962168	0.854291	1.06	0.791	0.926	0.927	1	0.831	0.93	0.941	1.04866	0.982544	0.77136	1.05995	0.934351
	10	0.936	0.995	0.813	0.92	0.97	0.738	0.896	0.857	0.865964	0.790023	0.695309	0.994122	0.979253	1.09	0.845	1.06	1.09	1.16	0.991	0.974	1.04	1.05551	1.13625	0.896163	1.21197	1.0433
	20	0.955	0.884	0.829	0.925	0.972	0.877	0.907	0.839	0.921877	0.81466	0.667182	1.04323	1.02988	1.11	0.974	1.17	1.35	1.38	1.21	0.99	1.1	1.36332	1.26276	1.09219	1.34365	1.30408
	30	0.966	0.893	0.843	0.926	0.991	0.912	0.908	0.905	0.969561	0.857344	0.69795	1.08063	1.02278	1.15	1	1.2	1.56	1.64	1.36	1.03	1.28	1.48145	1.44154	1.17105	1.47883	1.34988
	40	0.954	0.931	0.867	0.974	0.99	0.999	0.933	0.899	0.969723	0.895451	0.822161	1.05145	1.06671	1.17	1.05	1.24	1.69	1.73	1.65	1.06	1.35	1.59847	1.47102	1.32152	1.59144	1.45586
	50	0.969	0.934	0.886	0.985	0.968	1.01	0.951	0.939	0.915906	0.914433	0.844777	1.04788	0.962492	1.18	1.06	1.28	1.75	1.8	1.62	1.08	1.39	1.58687	1.63654	1.52206	1.58896	1.452
	60	0.992	0.877	0.913	0.997	0.98	1.03	0.982	0.972	0.985328	0.96425	0.912579	1.08016	1.1011	1.19	1.04	1.35	1.78	1.86	1.74	1.09	1.42	1.68201	1.63612	1.53585	1.725	1.45137
	70	0.986	0.966	0.956	1.01	0.976	1.03	0.989	0.948	0.97518	1.00163	0.874516	1.07412	1.07782	1.2	1.11	1.42	1.84	1.89	1.81	1.11	1.41	1.70066	1.6092	1.48928	1.65866	1.54102
	80	1	1	1	1	1	1	1	1	1	1	1	1	1	1.19	1.15	1.49	1.85	1.91	1.85	1.11	1.46	1.72464	1.63596	1.73535	1.74969	1.46921
Fig 5D	IBa Control	IBa GRK	ICa Control	ICa GRK
	0.41	0.258	0.628	0.193
	0.19	0.289	0.287	0.149
	0.73	0.0849	0.514	0.489
	0.3	0.184	0.722	0.846
	0.27	0.262992	0.527	0.915
	0.33	0.40112	0.522	0.85
	0.734834	0.292157	0.956115	0.108
	0.761011	0.136329	0.430796	0.462
	0.677685	0.13711	0.489936	0.724642
	0.401953	0.410956	0.51117	0.635964
		0.0362736		0.735354
				0.74969
				0.469208

## Sheet: Figure 6 (Done)
Fig 6B	Voltage (mV)	P1				P2
	-10	0.922	1.04	0.945	0.883	0.894	0.934	1.03	0.863
	0	0.938	0.946	0.952	0.894	0.97	1.08	0.971	0.959
	10	0.959	0.966	0.918	0.856	1.11	1.18	1.1	1.02
	20	0.938	0.994	0.938	0.904	1.2	1.26	1.11	1.11
	30	0.907	0.983	0.96	0.871	1.29	1.29	1.26	1.21
	40	0.952	0.959	1.02	0.904	1.37	1.31	1.26	1.21
	50	0.945	0.949	0.986	0.935	1.4	1.33	1.34	1.31
	60	0.945	0.97	0.951	0.97	1.48	1.36	1.33	1.32
	70	0.973	0.982	1.05	0.95	1.51	1.39	1.38	1.34
	80	1	1	1	1	1.51	1.36	1.31	1.39
Fig 6C	Voltage (mV)	P1				P2
	-10	1.05	0.953	0.958	0.861	1.03	0.856	0.839	0.814
	0	1.03	0.898	0.963	0.911	1.07	0.884	0.86	0.898
	10	1.04	0.967	0.954	0.94	1.14	1.09	0.907	0.924
	20	1	1.04	0.982	0.956	1.22	1.26	0.987	1.04
	30	1.01	0.935	0.997	0.947	1.28	1.34	1.03	1.16
	40	1.04	1.02	0.997	0.982	1.32	1.5	1.05	1.17
	50	1.01	0.916	0.987	0.987	1.33	1.54	1.07	1.23
	60	1.02	0.949	0.978	1.02	1.34	1.56	1.07	1.31
	70	1	0.94	0.981	0.99	1.32	1.53	1.1	1.3
	80	1	1	1	1	1.3	1.6	1.12	1.33
Fig 6D	Control	+GDPβS	+GDPβS +BAPTA	+GDPβS +KN93
	0.628	0.39	0.512	0.3
	0.287	0.58	0.36	0.596
	0.514	0.28	0.312	0.123
	0.722	0.39	0.391	0.333
	0.527	0.57
	0.522	0.22
		0.3

## Sheet: Figure 7 (Done)
Fig 7C	-VSP -PP Ca P1 and P2	P1	P2		-VSP +PP Ca P1 and P2	P1	P2
		-0.36526	-0.55026			-0.28486	-0.48236
		-2.8783	-5.1414			-3.0773	-6.8805
		-2.7331	-5.265			-2.2144	-4.8459
		-0.40241	-0.54285			-0.4397	-0.51928
		-0.48873	-0.70173			-0.50504	-0.70402
		-0.49332	-0.65152			-0.50011	-0.61321
	+VSP -PP Ca P1 and P2	P1	P2		+VSP +PP Ca P1 and P2	P1	P2
		-2.49772	-3.8003			-4.38161	-4.5486
		-0.41095	-0.52406			-0.58545	-0.62469
		-0.66413	-0.88608			-0.95556	-1.03917
		-0.70865	-1.0318			-1.2169	-1.2592
		-0.19429	-0.2421			-0.265	-0.22442
		-0.10293	-0.1448			-0.15875	-0.13447
		-0.35589	-0.45433			-0.73781	-0.76518
		-1.3902	-2.2339			-2.155	-2.5277
Fig 7E	-VSP -PP Ba P1 and P2	P1	P2		-VSP +PP Ba P1 and P2	P1	P2
		-1.1142	-1.6627			-1.2119	-1.8335
		-0.08985	-0.08938			-0.07783	-0.08564
		-0.99767	-1.2946			-0.90293	-1.1629
		-5.8248	-9.3498			-4.5558	-9.4246
	+VSP -PP Ba P1 and P2	P1	P2		+VSP +PP Ba P1 and P2	P1	P2
		-1.27629	-1.71482			-1.06394	-1.88411
		-8.7013	-9.62024			-0.44087	-0.58785
		-0.33722	-0.58213			-2.2075	-2.8296
		-1.456	-2.271			-1.9406	-2.0805
		-0.8045	-1.2576			-0.14953	-0.1683
		-0.21531	-0.16203			-0.71875	-0.81641
		-0.68601	-0.89351			-6.4985	-6.751
		-6.4131	-6.6193			-1.1707	-1.3856
		-0.84785	-1.1904			-3.0273	-3.6274
		-2.5681	-3.4394
Fig 7F	Ica	-pre								+pre
	Control	1.50649	1.78626	1.92638	1.349	1.43582	1.32068			1.69332	2.23589	2.18836	1.18099	1.39399	1.22615
	With VSP	1.5215	1.2753	1.3342	1.456	1.2461	1.4068	1.2766	1.6069	1.03811	1.06702	1.0875	1.03476	0.84687	0.84706	1.0371	1.17295
	Iba	-pre									+pre
	Control	1.49228	0.99478	1.29762	1.60517						1.51291	1.10039	1.28792	2.0687
	With VSP	1.3436	1.7263	1.5598	1.5632	0.7525	1.3025	1.0322	1.404	1.3393	1.7709	1.3334	1.2818	1.0721	1.1255	1.1359	1.0389	1.1836	1.1982
